# Supplementary material for: A Novel Technique for Intraoral Ultrasound-Guided Aspiration of Peritonsillar Abscess
Source: Diagnostics (Basel). 2018 Aug 2;8(3):50. doi: 10.3390/diagnostics8030050 (PMC6174334; doi:10.3390/diagnostics8030050)
Supplement: Supplementary file 1 [file diagnostics-08-00050-s001.zip]

Archive with 1 entries (1 files):
- diagnostics-326170-supplementary.mov
